# Supplementary material for: Rubinstein–Taybi Syndrome: A Comprehensive Analysis of a Polish Cohort with Most Cases Due to Novel CREBBP and EP300 Variants
Source: Genes (Basel). 2025 Oct 14;16(10):1206. doi: 10.3390/genes16101206 (PMC12564014; doi:10.3390/genes16101206)
Supplement: Supplementary file 1 [file genes-16-01206-s001.zip]

Archive with 1 entries (1 files):
- genes-3857292-supplementary.xlsx
