# Supplementary material for: Rubinstein–Taybi Syndrome: A Comprehensive Analysis of a Polish Cohort with Most Cases Due to Novel CREBBP and EP300 Variants
Source: Genes (Basel). 2025 Oct 14;16(10):1206. doi: 10.3390/genes16101206 (PMC12564014; doi:10.3390/genes16101206)
Supplement: Supplementary file 1 [file genes-16-01206-s001.zip › genes-3857292-supplementary.xlsx]

## Sheet: Supplementary Table S1
Supplementary Table S1. The original Children's Memorial Health Institute NGS panel of >1,000 clinically relevant genes
Gene	HGNC
A2ML1	23336
AAAS	13666
AARS2	21022
ABCA4	34
ABCB11	42
ABCB4	45
ABCC8	59
ABCD1	61
ABCG5	13886
ABCG8	13887
ABHD5	21396
ACAD9	21497
ACADM	89
ACADS	90
ACADVL	92
ACE	2707
ACOX1	119
ACSF3	27288
ACTA1	129
ACTA2	130
ACTB	132
ACTC1	143
ACTG1	144
ACTN2	164
ACTN4	166
ADA	186
ADAMTS13	1366
ADAMTS2	218
ADAMTSL2	14631
ADGRV1	17416
ADK	257
ADNP	15766
ADSL	291
ADSS1	20093
AEBP1	303
AGA	318
AGK	21869
AGL	321
AGPS	327
AGRN	329
AGT	333
AGTR1	336
AGXT	341
AHI1	21575
AIFM1	8768
AIMP1	10648
AIP	358
AIPL1	359
AIRE	360
AKAP9	379
AKR1D1	388
AKT3	393
ALDH5A1	408
ALDH7A1	877
ALDOA	414
ALDOB	417
ALG1	18294
ALG5	20266
ALG6	23157
ALPK3	17574
ALPL	438
AMACR	451
AMER1	26837
AMT	473
ANK2	493
ANKH	15492
ANKRD1	15819
ANKRD11	21316
ANKS6	26724
ANLN	14082
ANO5	27337
ANOS1	6211
AP1S2	560
AP2S1	565
AP3B1	566
AP4M1	574
APC	583
APOL1	618
APPL1	24035
APTX	15984
AQP2	634
AR	644
ARG1	663
ARHGAP24	25361
ARHGDIA	678
ARHGEF9	14561
ARID1A	11110
ARID1B	18040
ARMC9	20730
ARSA	713
ARSB	714
ARSL	719
ARX	18060
ASAH1	735
ASL	746
ASPA	756
ASS1	758
ATM	795
ATP13A2	30213
ATP1A2	800
ATP1A3	801
ATP6AP2	18305
ATP6V0A4	866
ATP6V1B1	853
ATP7A	869
ATP7B	870
ATP8B1	3706
ATR	882
ATRX	886
AUH	890
AVP	894
AVPR2	897
AXIN2	904
B3GALNT2	28596
B3GALT6	17978
B3GLCT	20207
B4GALT7	930
BAAT	932
BAG3	939
BAP1	950
BBS1	966
BBS10	26291
BBS2	967
BCOR	20893
BCS1L	1020
BEST1	12703
BICD2	17208
BIN1	1052
BLK	1057
BLM	1058
BMP4	1071
BMPR1A	1076
BMPR2	1078
BNC2	30988
BOLA3	24415
BRAF	1097
BRCA1	1100
BRCA2	1101
BRIP1	20473
BRWD3	17342
BSCL2	15832
BSND	16512
BTD	1122
BTK	1133
BUB1B	1149
C1R	1246
C1S	1247
C2	1248
C3	1318
C5	1331
CA2	1373
CACNA1A	1388
CACNA1C	1390
CACNA1D	1391
CACNA1H	1395
CACNA1S	1397
CACNB4	1404
CALM1	1442
CALM2	1445
CALR3	20407
CAPN3	1480
CASK	1497
CASP8	1509
CASQ2	1513
CASR	1514
CAV3	1529
CAVIN1	9688
CBL	1541
CBS	1550
CC2D2A	29253
CCDC78	14153
CCDC8	25367
CCND2	1583
CD19	1633
CD27	11922
CD2AP	14258
CD320	16692
CD46	6953
CD59	1689
CDC73	16783
CDH1	1748
CDH23	13733
CDK4	1773
CDKL5	11411
CDKN1B	1785
CDKN1C	1786
CDKN2A	1787
CDT1	24576
CEL	1848
CEP120	26690
CEP164	29182
CEP290	29021
CEP83	17966
CFB	1037
CFC1	18292
CFH	4883
CFHR1	4888
CFHR2	4890
CFHR3	16980
CFHR4	16979
CFHR5	24668
CFI	5394
CFL2	1875
CFTR	1884
CHAT	1912
CHD1L	1916
CHD2	1917
CHD7	20626
CHEK2	16627
CHKB	1938
CHRM3	1952
CHRNA1	1955
CHRNA2	1956
CHRNA4	1958
CHRNB1	1961
CHRNB2	1962
CHRND	1965
CHRNE	1966
CHRNG	1967
CHST14	24464
CITED2	1987
CLCN1	2019
CLCN2	2020
CLCN5	2023
CLCNKA	2026
CLCNKB	2027
CLDN1	2032
CLDN16	2037
CLDN19	2040
CLIC5	13517
CLN3	2074
CLN5	2076
CLN6	2077
CLN8	2079
CLPB	30664
CLPP	2084
CLRN1	12605
CNTNAP2	13830
COCH	2180
COL10A1	2185
COL11A1	2186
COL11A2	2187
COL12A1	2188
COL1A1	2197
COL1A2	2198
COL2A1	2200
COL3A1	2201
COL4A1	2202
COL4A3	2204
COL4A4	2206
COL4A5	2207
COL4A6	2208
COL5A1	2209
COL5A2	2210
COL6A1	2211
COL6A2	2212
COL6A3	2213
COL9A1	2217
COL9A2	2218
COLQ	2226
COMP	2227
COPA	2230
COQ2	25223
COQ4	19693
COQ6	20233
COQ7	2244
COQ8A	16812
COQ8B	19041
COQ9	25302
COX10	2260
COX15	2263
CPS1	2323
CPT1A	2328
CPT2	2330
CR1	2334
CR2	2336
CRB2	18688
CREBBP	2348
CRELD1	14630
CRKL	2363
CRPPA	37276
CRTAP	2379
CRX	2383
CRYAB	2389
CSF1R	2433
CSPP1	26193
CSRP3	2472
CSTB	2482
CTLA4	2505
CTNNA3	2511
CTNNB1	2514
CTNS	2518
CTRC	2523
CTSA	9251
CTSC	2528
CTSD	2529
CUL3	2553
CUL4B	2555
CUL7	21024
CXCR4	2561
CYBA	2577
CYBB	2578
CYLD	2584
CYP11A1	2590
CYP11B1	2591
CYP11B2	2592
CYP17A1	2593
CYP1B1	2597
CYP24A1	2602
CYP27A1	2605
CYP7B1	2652
D2HGDH	28358
DAG1	2666
DARS2	25538
DCDC2	18141
DCLRE1C	17642
DCX	2714
DDB2	2718
DDR2	2731
DDX11	2736
DES	2770
DGKE	2852
DGUOK	2858
DHCR7	2860
DHX37	17210
DIAPH1	2876
DIAPH3	15480
DICER1	17098
DIS3L2	28648
DKC1	2890
DLAT	2896
DLD	2898
DLG3	2902
DMD	2928
DMP1	2932
DMPK	2933
DNA2	2939
DNAJB1	5270
DNAJB11	14889
DNAJB6	14888
DNAJC19	30528
DNAJC3	9439
DNAJC30	16410
DNM1L	2973
DNM2	2974
DNMT1	2976
DOK7	26594
DOLK	23406
DPAGT1	2995
DPM1	3005
DPYD	3012
DSC2	3036
DSG2	3049
DSP	3052
DSPP	3054
DSTYK	29043
DTNA	3057
DYM	21317
DYNC1H1	2961
DYNC2H1	2962
DYNC2I1	21862
DYNC2I2	28296
DYNC2LI1	24595
DYNLT2B	28482
DYSF	3097
DZIP1L	26551
EARS2	29419
EBP	3133
ECEL1	3147
ECHS1	3151
EDN3	3178
EDNRB	3180
EFHC1	16406
EGFR	3236
EGR2	3239
EHMT1	24650
EIF2AK3	3255
EIF2B1	3257
EIF2B2	3258
EIF2B3	3259
EIF2B4	3260
EIF2B5	3261
ELAC2	14198
ELANE	3309
EMD	3331
EMP2	3334
ENO3	3354
ENPP1	3356
EP300	3373
EPCAM	11529
EPG5	29331
EPM2A	3413
ERCC1	3433
ERCC2	3434
ERCC3	3435
ERCC4	3436
ERCC5	3437
ERCC6	3438
ERCC8	3439
ESPN	13281
ETFA	3481
ETFB	3482
ETFDH	3483
ETHE1	23287
EVC	3497
EVC2	19747
EXT1	3512
EXT2	3513
EYA1	3519
EYA4	3522
EZH2	3527
FA2H	21197
FAH	3579
HYCC1	24587
FAM20A	23015
FAN1	29170
FANCA	3582
FANCB	3583
FANCC	3584
FANCD2	3585
FANCE	3586
FANCF	3587
FANCG	3588
FANCI	25568
FANCL	20748
FANCM	23168
FARS2	21062
FASTKD2	29160
FBN1	3603
FBN2	3604
FBXL4	13601
FGD1	3663
FGF20	3677
FGF23	3680
FGFR1	3688
FGFR2	3689
FGFR3	3690
FH	3700
FHL1	3702
FHL2	3703
FKBP10	18169
FKBP14	18625
FKRP	17997
FKTN	3622
FLCN	27310
FLNA	3754
FLNB	3755
FLNC	3756
FMR1	3775
FN1	3778
FOLR1	3791
FOXC1	3800
FOXG1	3811
FOXI1	3815
FOXL2	1092
FOXP3	6106
FOXRED1	26927
FRAS1	19185
FREM1	23399
FREM2	25396
FSHB	3964
FUCA1	4006
FUT2	4013
FXN	3951
G6PC1	4056
G6PC3	24861
GAA	4065
GABRA1	4075
GABRG2	4087
GALC	4115
GALNT3	4125
GALT	4135
GAMT	4136
GANAB	4138
GATA2	4171
GATA3	4172
GATA4	4173
GATA6	4174
GATM	4175
GBA1	4177
GBE1	4180
GCDH	4189
GCH1	4193
GCK	4195
GCSH	4208
GDAP1	15968
GDF1	4214
GDF6	4221
GDNF	4232
GFAP	4235
GFER	4236
GFM1	13780
GFPT1	4241
GFRA1	4243
GH1	4261
GHR	4263
GHRHR	4266
GIPC3	18183
GJA1	4274
GJB1	4283
GJB2	4284
GJB3	4285
GJB6	4288
GJC2	17494
GK	4289
GLA	4296
GLB1	4298
GLDC	4313
GLI3	4319
GLIS2	29450
GLRX5	20134
GLUD1	4335
GM2A	4367
GMPPB	22932
GNA11	4379
GNAL	4388
GNAS	4392
GNE	23657
GNPAT	4416
GNPTAB	29670
GNPTG	23026
GNRH1	4419
GNRHR	4421
GNS	4422
GPC3	4451
GPD1L	28956
GPR143	20145
GPSM2	29501
GREB1L	31042
GRHL2	2799
GRHPR	4570
GRIA3	4573
GRIN2A	4585
GRIN2B	4586
GRIP1	18708
GRXCR1	31673
GSDME	2810
GTPBP3	14880
GUCY2C	4688
GYG1	4699
GYS1	4706
GYS2	4707
HACE1	21033
HADH	4799
HADHA	4801
HADHB	4803
HARS2	4817
HAVCR2	18437
HAX1	16915
HCCS	4837
HCN4	16882
HDAC8	13315
HEPACAM	26361
HESX1	4877
HEXA	4878
HEXB	4879
HFE	4886
HGD	4892
HIBCH	4908
HMGCL	5005
HMGCS2	5008
HNF1A	11621
HNF1B	11630
HNF4A	5024
HNRNPK	5044
HOGA1	25155
HOXA11	5101
HPCA	5144
HPRT1	5157
HPSE2	18374
HRAS	5173
HS6ST1	5201
HSD11B2	5209
HSD17B10	4800
HSD17B3	5212
HSD17B4	5213
HSD3B2	5218
HSD3B7	18324
HSPD1	5261
HSPG2	5273
IARS1	5330
IARS2	29685
IBA57	27302
ICOS	5351
IDH2	5383
IDS	5389
IFT122	13556
IFT140	29077
IFT172	30391
IFT43	29669
IFT80	29262
IGBP1	5461
IGF1	5464
IGF1R	5465
IGHMBP2	5542
IL10RA	5964
IL10RB	5965
IL11RA	5967
IL17F	16404
IL17RA	5985
IL1RAPL1	5996
IL1RN	6000
IL2RG	6010
IL36RN	15561
IL7R	6024
ILK	6040
INF2	23791
INPPL1	6080
INS	6081
INSR	6091
INVS	17870
IQCB1	28949
ITGA3	6139
ITGA7	6143
ITGA8	6144
ITGB4	6158
ITK	6171
ITPA	6176
IVD	6186
JAG1	6188
JAGN1	26926
JPH2	14202
JUP	6207
KAT6B	17582
KBTBD13	37227
KCND3	6239
KCNE1	6240
KCNE2	6242
KCNE3	6243
KCNH2	6251
KCNJ1	6255
KCNJ10	6256
KCNJ11	6257
KCNJ2	6263
KCNJ5	6266
KCNQ1	6294
KCNQ2	6296
KCNQ3	6297
KCNQ4	6298
KCNT1	18865
KCTD17	25705
KCTD7	21957
KDM5C	11114
KDM6A	12637
KIAA0586	19960
KIF7	30497
KIFBP	23419
KIT	6342
KLF11	11811
KLHL24	25947
KLHL3	6354
KLHL40	30372
KLHL41	16905
KMT2A	7132
KMT2D	7133
KRAS	6407
L1CAM	6470
L2HGDH	20499
LAMA2	6482
LAMA4	6484
LAMB2	6487
LAMP2	6501
LARGE1	6511
LARS1	6512
LARS2	17095
LBR	6518
LDB3	15710
LDHA	6535
LDLR	6547
LEP	6553
LEPR	6554
LGI1	6572
LHCGR	6585
LHX3	6595
LHX4	21734
LIAS	16429
LIFR	6597
LIG4	6601
LIPA	6617
LIPE	6621
LIPT1	29569
LMBRD1	23038
LMNA	6636
LMNB1	6637
LMOD3	6649
LMX1B	6654
LPIN1	13345
LRBA	1742
LRP2	6694
LRP4	6696
LRPPRC	15714
LTBP2	6715
LYRM7	28072
LYST	1968
LZTR1	6742
MAGED2	16353
MAGI2	18957
MAGT1	28880
MAMLD1	2568
MAN1B1	6823
MAN2B1	6826
MAOA	6833
MAP2K1	6840
MAP2K2	6842
MAPKBP1	29536
MARS2	25133
MAX	6913
MBD5	20444
MC2R	6930
MC4R	6932
MCCC1	6936
MCCC2	6937
MCEE	16732
MECP2	6990
MED12	11957
MED13L	22962
MEF2C	6996
MEFV	6998
MEGF10	29634
MEN1	7010
MET	7029
MFF	24858
MFN2	16877
MFSD8	28486
MGME1	16205
MIB1	21086
MID1	7095
MITF	7105
MKRN3	7114
MKS1	7121
MLC1	17082
MLH1	7127
MLYCD	7150
MMAA	18871
MMAB	19331
MMACHC	24525
MMADHC	25221
MMP13	7159
MMP9	7176
MMUT	7526
MOCS1	7190
MOCS2	7193
MPI	7216
MPV17	7224
MPZ	7225
MRAP	1304
MRAS	7227
MRE11	7230
MRPS22	14508
MSH2	7325
MSH6	7329
MSTO1	29678
MSX2	7392
MTFMT	29666
MTHFR	7436
MTM1	7448
MTO1	19261
MTOR	3942
MTR	7468
MTRFR	26784
MTRR	7473
MUC1	7508
MUSK	7525
MUTYH	7527
MVK	7530
MYBPC1	7549
MYBPC3	7551
MYF6	7566
MYH11	7569
MYH14	23212
MYH2	7572
MYH3	7573
MYH6	7576
MYH7	7577
MYH7B	15906
MYH9	7579
MYL2	7583
MYL3	7584
MYLK	7590
MYLK2	16243
MYO15A	7594
MYO1A	7595
MYO1E	7599
MYO5B	7603
MYO6	7605
MYO7A	7606
MYOM1	7613
MYOT	12399
MYOZ2	1330
MYPN	23246
MT-ATP6	7414
MT-ATP8	7415
MT-CO1	7419
MT-CO2	7421
MT-CO3	7422
MT-CYB	7427
MT-ND1	7455
MT-ND2	7456
MT-ND3	7458
MT-ND4	7459
MT-ND4L	7460
MT-ND5	7461
MT-ND6	7462
MT-RNR1	7470
MT-RNR2	7471
MT-TA	7475
MT-TC	7477
MT-TD	7478
MT-TE	7479
MT-TF	7481
MT-TG	7486
MT-TH	7487
MT-TI	7488
MT-TK	7489
MT-TL1	7490
MT-TL2	7491
MT-TM	7492
MT-TN	7493
MT-TP	7494
MT-TQ	7495
MT-TR	7496
MT-TS1	7497
MT-TS2	7498
MT-TT	7499
MT-TV	7500
MT-TW	7501
MT-TY	7502
NAGS	17996
NARS2	26274
NBAS	15625
NBN	7652
NCF1	7660
NCF2	7661
NDP	7678
NDUFA1	7683
NDUFA10	7684
NDUFA12	23987
NDUFA2	7685
NDUFAF1	18828
NDUFAF2	28086
NDUFAF3	29918
NDUFAF5	15899
NDUFAF6	28625
NDUFB11	20372
NDUFS1	7707
NDUFS2	7708
NDUFS4	7711
NDUFS6	7713
NDUFS7	7714
NDUFS8	7715
NDUFV1	7716
NDUFV2	7717
NEB	7720
NEBL	16932
NEK1	7744
NEK8	13387
NEU1	7758
NEUROD1	7762
NEUROG3	13806
NEXMIF	29433
NEXN	29557
NF1	7765
NF2	7773
NFIX	7788
NFU1	16287
NHEJ1	25737
NHLRC1	21576
NHP2	14377
NHS	7820
NIPBL	28862
NKX2-1	11825
NKX2-5	2488
NLRC4	16412
NLRP12	22938
NLRP3	16400
NOD2	5331
NOP10	14378
NOTCH1	7881
NOTCH2	7882
NOTCH3	7883
NPC1	7897
NPC2	14537
NPHP1	7905
NPHP3	7907
NPHP4	19104
NPHS1	7908
NPHS2	13394
NPR2	7944
NR0B1	7960
NR2F1	7975
NR3C1	7978
NR3C2	7979
NR5A1	7983
NRAS	7989
NRIP1	8001
NSD1	14234
NSDHL	13398
NSUN2	25994
NTHL1	8028
NUBPL	20278
NUP107	29914
NUP133	18016
NUP160	18017
NUP205	18658
NUP85	8734
NUP93	28958
OBSL1	29092
OCA2	8101
OCRL	8108
OFD1	2567
OPA1	8140
OPA3	8142
OPHN1	8148
ORAI1	25896
ORC1	8487
ORC4	8490
ORC6	17151
OTC	8512
OTOF	8515
OTOG	8516
OTOGL	26901
OTX2	8522
PAK3	8592
PALB2	26144
PANK2	15894
PARS2	30563
PAX2	8616
PAX3	8617
PAX4	8618
PAX6	8620
PAX8	8622
PBX1	8632
PC	8636
PCCA	8653
PCCB	8654
PCDH15	14674
PCDH19	14270
PCNT	16068
PDE11A	8773
PDE3A	8778
PDGFRB	8804
PDHA1	8806
PDHB	8808
PDHX	21350
PDP1	9279
PDSS2	23041
PDX1	6107
PDZD7	26257
PEX1	8850
PEX10	8851
PEX11B	8853
PEX12	8854
PEX13	8855
PEX14	8856
PEX16	8857
PEX19	9713
PEX2	9717
PEX26	22965
PEX3	8858
PEX5	9719
PEX6	8859
PEX7	8860
PFKM	8877
PGAM2	8889
PGK1	8896
PGM1	8905
PHEX	8918
PHF6	18145
PHKA1	8925
PHKA2	8926
PHKB	8927
PHKG2	8931
PHOX2B	9143
PHYH	8940
PIEZO2	26270
PIGA	8957
PIK3CA	8975
PIK3CD	8977
PIK3R1	8979
PITX2	9005
PJVK	29502
PKD1	9008
PKD2	9009
PKHD1	9016
PKP2	9024
PLA2G6	9039
PLCE1	17175
PLCG2	9066
PLEC	9069
PLEKHG5	29105
PLG	9071
PLN	9080
PLOD1	9081
PLOD2	9082
PLP1	9086
PMM2	9115
PMP22	9118
PMS2	9122
PNKD	9153
PNKP	9154
PNPLA2	30802
PNPO	30260
PNPT1	23166
POLD1	9175
POLE	9177
POLG	9179
POLG2	9180
POLH	9181
POLR1C	20194
POLR1D	20422
POLR3A	30074
POLR3B	30348
POMGNT1	19139
POMGNT2	25902
POMK	26267
POMT1	9202
POMT2	19743
POR	9208
POT1	17284
POU1F1	9210
POU3F4	9217
POU4F3	9220
PPA2	28883
PPP1CB	9282
PPT1	9325
PQBP1	9330
PRDM16	14000
PRDM5	9349
PREPL	30228
PRF1	9360
PRICKLE1	17019
PRKAG2	9386
PRKAR1A	9388
PRKRA	9438
PROK2	18455
PROKR2	15836
PROP1	9455
PRPH2	9942
PRPS1	9462
PRRT2	30500
PRSS1	9475
PRX	13797
PSAP	9498
PSEN1	9508
PSEN2	9509
PSMB8	9545
PSTPIP1	9580
PTCH1	9585
PTCH2	9586
PTEN	9588
PTH1R	9608
PTPN11	9644
PTPRO	9678
PTPRQ	9679
PURA	9701
PUS1	15508
PYGL	9725
PYGM	9726
RAB27A	9766
RAD21	9811
RAD50	9816
RAD51C	9820
RAF1	9829
RAG1	9831
RAG2	9832
RAPSN	9863
RARS2	21406
RASA1	9871
RASA2	9872
RB1	9884
RBM20	27424
RBP3	9921
RD3	19689
RECQL4	9949
REN	9958
RET	9967
RHBDF2	20788
RIT1	10023
RMND1	21176
RMRP	10031
RNASEH2A	18518
RNASEH2B	25671
RNASEH2C	24116
RNASEL	10050
RNASET2	21686
RNU4ATAC	34016
ROBO2	10250
ROM1	10254
ROR2	10257
RP1	10263
RP2	10274
RPE65	10294
RPGRIP1	13436
RPGRIP1L	29168
RPL5	10360
RPS6KA3	10432
RPS7	10440
RRAS	10447
RRAS2	17271
RRM2B	17296
RTEL1	15888
RUNX1	10471
RUNX2	10472
RXYLT1	13530
RYR1	10483
RYR2	10484
SACS	10519
SALL1	10524
SALL4	15924
SAMHD1	15925
SARS2	17697
SATB2	21637
SBDS	19440
SCARB2	1665
SCN1A	10585
SCN1B	10586
SCN2A	10588
SCN3B	20665
SCN4A	10591
SCN4B	10592
SCN5A	10593
SCN8A	10596
SCN9A	10597
SCNN1A	10599
SCNN1B	10600
SCNN1G	10602
SCO1	10603
SCO2	10604
SDCCAG8	10671
SDHA	10680
SDHAF1	33867
SDHAF2	26034
SDHB	10681
SDHC	10682
SDHD	10683
SEC23B	10702
SELENON	15999
SEMA3E	10727
SERAC1	21061
SERPINA1	8941
SERPINE1	8583
SETX	445
SGCA	10805
SGCB	10806
SGCD	10807
SGCE	10808
SGCG	10809
SH2D1A	10820
SHOC2	15454
SHOX	10853
SIL1	24624
SIX1	10887
SIX2	10888
SIX5	10891
SLC12A1	10910
SLC12A3	10912
SLC16A1	10922
SLC16A2	10923
SLC19A2	10938
SLC19A3	16266
SLC22A12	17989
SLC22A5	10969
SLC24A5	20611
SLC25A1	10979
SLC25A13	10983
SLC25A15	10985
SLC25A19	14409
SLC25A20	1421
SLC25A22	19954
SLC25A3	10989
SLC25A4	10990
SLC26A2	10994
SLC26A3	3018
SLC26A4	8818
SLC2A1	11005
SLC2A9	13446
SLC34A1	11019
SLC34A3	20305
SLC35D1	20800
SLC37A4	4061
SLC3A1	11025
SLC41A1	19429
SLC45A2	16472
SLC4A1	11027
SLC4A4	11030
SLC5A2	11037
SLC5A7	14025
SLC6A8	11055
SLC7A9	11067
SLC9A6	11079
SLIT2	11086
SMAD4	6770
SMARCA2	11098
SMARCA4	11100
SMARCAL1	11102
SMARCB1	11103
SMARCE1	11109
SMC1A	11111
SMC3	2468
SMPD1	11120
SMPX	11122
SMS	11123
SNAI2	11094
SNTA1	11167
SON	11183
SOS1	11187
SOS2	11188
SOX10	11190
SOX17	18122
SOX3	11199
SOX9	11204
SPATA7	20423
SPEG	16901
SPG11	11226
SPG7	11237
SPINK1	11244
SPR	11257
SPRED1	20249
SPTAN1	11273
SRCAP	16974
SRD5A3	25812
SRGAP1	17382
SRY	11311
STAMBP	16950
STAT3	11364
STAT5B	11367
STIM1	11386
STK11	11389
STRC	16035
STX11	11429
STXBP1	11444
STXBP2	11445
SUCLA2	11448
SUCLG1	11449
SUFU	16466
SUOX	11460
SURF1	11474
SYN1	11494
SYNE1	17089
SYNGAP1	11497
SYNPO	30672
SYP	11506
TAC3	11521
TACO1	24316
TACR3	11528
TAFAZZIN	11577
TALDO1	11559
TBC1D1	11578
TBCE	11582
TBX1	11592
TBX18	11595
TBX19	11596
TBX5	11604
TBX6	11605
TCAP	11610
TCF4	11634
TCOF1	11654
TCTN1	26113
TECTA	11720
TEK	11724
TERT	11730
TFAM	11741
TGFB3	11769
TGFBR1	11772
TGFBR2	11773
TH	11782
THAP1	20856
THBD	11784
THRA	11796
THRB	11799
TIMM50	23656
TINF2	11824
TJP2	11828
TK2	11831
TMC1	16513
TMEM126B	30883
TMEM127	26038
TMEM216	25018
TMEM43	28472
TMEM67	28396
TMEM70	26050
TMIE	30800
TMPO	11875
TMPRSS3	11877
TNFRSF13B	18153
TNFRSF13C	17755
TNFRSF1A	11916
TNNC1	11943
TNNI2	11946
TNNI3	11947
TNNT1	11948
TNNT2	11949
TNXB	11976
TOR1A	3098
TP53	11998
TPK1	17358
TPM1	12010
TPM2	12011
TPM3	12012
TPO	12015
TPP1	2073
TPRN	26894
TRAF3IP1	17861
TRAP1	16264
TRAPPC2	23068
TRDN	12261
TREM2	17761
TRIM32	16380
TRIM37	7523
TRIM63	16007
TRIP11	12305
TRMU	25481
TRPC6	12338
TRPM4	17993
TRPM6	17995
TRPS1	12340
TRPV4	18083
TSC1	12362
TSC2	12363
TSFM	12367
TTC19	26006
TTC21B	25660
TTC7A	19750
TTN	12403
TTR	12405
TUBB4A	20774
TWIST1	12428
TWNK	1160
TYMP	3148
TYR	12442
TYROBP	12449
TYRP1	12450
UBA1	12469
UBE2A	12472
UBE3A	12496
UBR1	16808
UGT1A1	12530
UMOD	12559
UNC13D	23147
UPF3B	20439
UPK3A	12580
USH1C	12597
USH1G	16356
USH2A	12601
VCL	12665
VHL	12687
VIPAS39	20347
VKORC1	23663
VLDLR	12698
VPS13B	2183
VPS33B	12712
VRK1	12718
VWA2	24709
VWF	12726
WAS	12731
WDR11	13831
WDR19	18340
WDR35	29250
WDR72	26790
WDR73	25928
WFS1	12762
WHRN	16361
WNK1	14540
WNK4	14544
WNT4	12783
WRN	12791
WT1	12796
XDH	12805
XIAP	592
XK	12811
XPA	12814
XPC	12816
XPNPEP3	28052
XRCC2	12829
XRCC4	12831
YARS2	24249
ZAP70	12858
ZEB2	14881
ZFPM2	16700
ZMYM2	12989
ZNF423	16762
ZNF469	23216
HGNC, HUGO Gene Nomenclature Committee (https://www.genenames.org/), NGS, next-generation sequencing

## Sheet: Supplementary Table S2
Supplementary Table S2. Comprehensive overview of CREBBP and EP300 variants and clinical features of the studied RSTS cohort
Patient ID	Family member	Gender	Genetic testing method in probant	Genotype (cDNA)	Inheritance	Status	Genitourinary anomalies	Prenatal growth restriction	Maternal preeclampsia	Congenital microcephaly	Postnatal growth restriction	Additional facial dysmorphic features	Additional hand and foot anomalies	Keloids	Cardiac anomalies - details	Genitourinary anomalies - details	Skeletal and/or dental anomalies - details	Ocular abnormalities	Ocular abnormalities - details	Feeding problems	Feeding problems - details	Hearing impairment	Recurrent otitis media	Central nervous system anomalies (type)/epilepsy	Oncologic manifestations	Behavioral problems	Behavioral problems – details
P01	proband	F	Sanger	c.[​4963dup];[=]	de novo	novel	N	N	N	N	Y	Low anterior hairline, Micrognathia, Thin upper lip, Small mouth, Flat facial capillary malformation, Long eyelashes, Dysplatic ears Small mouth	Angulated thumbs, Fifth finger clinodactyly	N	ASD,VSD	NA	Spina bifida of lumbar region	Y	NLDO	Y	GER, Constipation	N	Y	N	N	Y	Impulsivity, friendly, affecionate, sociable
P02	proband	M	Sanger	c.[​3178A>T];[=]	de novo	novel	Y	N	N	N	Y	Low anterior hairline, Micrognathia, Thin upper lip, Small mouth, Flat facial capillary malformation, Thick eyebrows, Dysplastic ears	Angulated thumbs, Angulated halluces, Fifth finger clinodactyly, Brachydactyly	N	ASD, PDA	Cryptorchidism	N	N	NA	Y	GER	N	N	N	N	N	NA
P03	proband	F	NGS TSO	c.[​5028_5029dup];[=]	de novo	novel	N	N	N	Y	Y	Micrognathia	Angulated thumbs, Angulated halluces, Short feet, Camptodactyly	N	PDA	N	Bilaterally hypoplastic patellae	Y	NLDO, Strabismus	Y	GER	N	N	N	N	Y	Anxiety, hyperactivity, sociable, stereotypies, affectionate, friendly, attention deficit
P04	proband	M	MLPA	c.[(1216+1_1217-1)_*1del];[=]	de novo	known [17]	Y	N	N	Y	Y	Low anterior hairline, Micrognathia, Small mouth, Flat facial capillary malformation	Angulated thumbs	N	PDA, PFO	Cryptorchidism	N	Y	NLDO, Strabismus, Recurrent conjunctivitis	Y	GER	N	N	ACC	Medulloblastoma	ND	NA
P05	proband	M	MLPA	c.[(3836+1_3837-1)_(4394+1_4395-1)del];[=]	unknown	novel	Y	N	N	N	Y	Low anterior hairline, Micrognathia, Flat facial capillary malformation, Dysplastic ears	Angulated thumbs, Fifth finger clinodactyly	N	ASD II	Cryptorchidism	Enamel hypoplasia	Y	NLDO, Photophobia	Y	GER, Constipation	N	N	NA	N	Y	Impulsivity, sociable, mood swings, attention deficit
P06	proband	M	NGS TSO	c.[4133+2T>G];[=]	de novo	novel	Y	Y	N	N	Y	Low anterior hairline, Micrognathia, Thin upper lip, Small mouth, Flat facial capillary malformation, Thick eyebrows, Long eyelashes	Angulated thumbs	N	PDA	Cryptorchidism	Talon cusps, Screwdriver-shaped incisors, Dental caries, Malocclusion	Y	Recurrent conjunctivitis	N	NA	N	Y	NA	N	Y	Impulsivity, temper outbursts, sociable, stereotypies
P07	proband	M	NGS TSO	c.[289C>T];[=]	de novo	novel	Y	N	N	Y	Y	Low anterior hairline, Micrognathia, Thin upper lip, Small mouth, Thick eyebrows, Long eyelashes, Dysplastic ears	Angulated thumbs, Short halluces, Fetal pads	N	NA	Cryptorchidism	Delayed tooth eruption, Dental caries	N	NA	Y	GER, Constipation, Recurrent vomiting	N	N	NA	N	Y	Sociable, friendly, affectionate, attention deficit
P08	proband	M	NGS TSO	c.[-49_12del];[=]	unknown	novel	Y	N	N	N	Y	Low anterior hairline, Small mouth, Thick eyebrows, Long eyelashes	NA	N	NA	Cryptorchidism	Talon cusps	Y	NLDO, Strabismus	Y	GER, Constipation	N	N	Abnormal myelination	N	Y	Self-injurious behavior, sociable, stereotypies, attention deficit
P09	proband	M	NGS TSO	c.[1093_1096del];[=]	de novo	novel	N	Y	N	Y	Y	Small mouth, Micrognathia, Flat facial capillary malformation, Long eyelashes,Long philtrum, Flat philtrum	Short halluces	N	NA	N	Scoliosis	N	NA	Y	Constipation	NA	NA	N	N	Y	Temper outbursts
P10	proband	F	NGS P1000	c.[5837dup];[=]	de novo	known [18-21]	N	Y	N	Y	Y	Thin upper lip, Micrognathia, Small mouth, Long philtrum, Epicanthal folds, Dysplastic ears	Angulated thumbs, Fifth finger clinodactyly, Unilateral cutaneous 2–3 toe syndactyly, Plantar creases	N	PDA, PFO	N	NA	N	NA	Y	GER, Constipation	Y	Y	ACC	N	Y	Agression
P11	proband	F	NGS P1000	c.[3832G>A];[=]	unknown	known [22]	N	Y	N	Y	Y	Long philtrum, Short neck, Prominent forehead	Pes planovalgus	N	PDA	N	Dental caries	N	NA	ND	NA	Y	Y	Chiari I malformation	N	ND	NA
P12	proband	F	NGS P1000	c.[3401A>T];[=]	de novo	novel	N	N	N	N	Y	Low anterior hairline, Thin upper lip, Small mouth	Angulated thumbs, Wide feet	N	NA	N	N	ND	NA	Y	Constipation	N	Y	N	N	N	NA
P13	proband	F	NGS P1000	c.[1094A>G];[=]	de novo	novel	N	Y	N	Y	Y	Micrognathia, Downward slanting palpebral fissures, Ptosis, Small ears	NA	N	NA	N	NA	Y	NLDO, Glaucoma, Strabismus, Optic nerve atrophy	N	NA	N	NA	Focal cortical dysplasia, Cerebellar atrophy, Epilepsy	N	Y	Labile mood, attencion deficit
P14	proband	F	NGS TSO	c.[​1942C>T];[=]	de novo	novel	N	Y	N	Y	Y	Low anterior hairline, Thin upper lip, Small mouth, Long eyelashes	Unilateral preaxial polydactyly of the hand	N	NA	N	Talon cusps, Delayed bone age	N	NA	N	NA	Y	Y	Focal epilepsy, Spasticity	N	N	NA
P15	proband	F	NGS P1000	c.[4713_4722del];[=]	de novo	novel	N	Y	N	Y	Y	Small mouth, Micrognathia, Dysplastic ears, Long eyelashes	NA	N	NA	N	Scoliosis, Dental caries	Y	Strabismus	Y	Constipation	N	N	NA	N	Y	Impulsivity, social avoidance, social withdrawal, attention deficit
P16	proband	F	NGS P1000	c.[3044_3045del];[=]	unknown	novel	N	Y	N	Y	N	Low anterior hairline, Small mouth, Long eyelashes	Sandal gap	N	PFO	N	NA	N	NA	N	NA	N	N	NA	N	N	NA
P17	proband	F	NGS P1000	c.[3205G>A][=]	unknown	known [23]	N	Y	N	N	Y	Small mouth, Board forehead, Hypertelorism, Low set ears, Short neck	Fifth finger clinodactyly, Brachydactyly, Sandal gap	N	Atrial septal aneurysm	N	NA	Y	Strabismus	Y	GER	Y	N	N	N	ND	NA

## Sheet: Supplementary Table S3
Supplementary Table S3. Characteristics of molecular variants identified in a group of 17 probands with RSTS
Nucleotide change (HGVSc)	Amino acid change (HGVSp)	Exon (Intron)	Variant type	Variant effect	Protein location/ affected domain	Patient ID	Reported status		Pathogenicity status in databases			ACMG/AMP and ACGS variant classification												Wstępna ocena ACMG
								Inheritance	ClinVar#	LOVD	HGMD	PVS1	PS3	PM1	PM2	PM5	PM6	PP1	PP2	PP3	PP5	Points	Verdict
CREBBP NM_004380.3, NP_004371.2, chr16(GRCh38):g.3725054-3880713
c.4963dup	p.(Leu1655Profs*5)	30	SNV	frameshift duplication	CBP	P01	novel	de novo	n/a	n/a	n/a	8	0	0	1	0	2	0	0	0	0	11	P	P (11 points)
c.3178A>T	p.(Lys1060*)	16	SNV	nonsense substitution	BD	P02	novel	de novo	n/a	n/a	n/a	8	0	0	1	0	2	0	0	0	0	11	P	P (11 points)
c.5028_5029dup	p.(Glu1677Glyfs*68)	30	SNV	frameshift duplication	CBP	P03	novel	de novo	n/a	n/a	n/a	8	0	0	1	0	2	0	0	0	0	11	P	P (11 points)
c.(1216+1_1217-1)_*1del	p.?	5-31	CNV	gross deletion	null	P04	known	de novo	n/a	n/a	DM	8	0	0	1	0	2	0	0	0	0	11	P	P (>12 points)
c.(3836+1_3837-1)_(4394+1_4395-1)del	p.?	22-26	CNV	gross deletion	CBP	P05	novel	unknown	n/a	n/a	n/a	8	0	0	1	0	0	0	0	0	0	9	LP	P (>10 points)
c.4133+2T>G	p.?	(24)	SNV	splice-site (canonical)	CBP	P06	novel	de novo	n/a	n/a	n/a	8	0	0	1	0	2	0	0	0	0	11	P	P (11 points)
c.289C>T	p.(Gln97)*	2	SNV	nonsense substitution	null	P07	novel	de novo	n/a	n/a	n/a	8	0	0	1	0	2	0	0	0	0	11	P	P (11 points)
c.-49_12del	p.?	1	SNV	splice-site (start loss)	null	P08	novel	unknown	n/a	n/a	n/a	8	0	0	1	0	0	0	0	0	0	9	LP	LP (9 points)
c.1093_1096del	p.(His365Serfs*23)	4	SNV	frameshift deletion	TAZ	P09	novel	de novo	n/a	n/a	n/a	8	0	0	1	0	2	0	0	0	0	11	P	P (11 points)
c.5837dup	p.(Pro1947Thrfs*19)	31	SNV	frameshift duplication	n/a	P10	known	de novo	P/LP**	n/a	DM	8	0	0	1	0	2	1	0	0	4	16	P	P (>12 points)
c.3832G>A	p.(Glu1278Lys)	21	SNV	missense substitution	PHD	P11	known	unknown	P/LP**	P	DM	0	8	2	1	2	0	1	1	4	4	23	P	P (>10 points)
c.3401A>T	​p.(Asp1134Val)	18	SNV	missense substitution	BD	P12	novel	de novo	n/a	n/a	n/a	0	0	2	1	0	2	0	1	1	0	7	LP	LP (6 points)
c.1094A>G	p.(His365Arg)	4	SNV	missense substitution	TAZ	P13	novel	de novo	n/a	n/a	n/a	0	0	2	1	2	2	0	1	2	0	10	P	LP (7 points)
EP300 NM_001429.4, NP_001420.2, chr22(GRCh38):g41092510-41180077
c.​1942C>T	p.(Arg648*)	10	SNV	nonsense substitution	n/a	P14	novel	de novo	n/a	n/a	n/a	8	0	0	1	0	2	0	0	0	1	12	P	P (>12 points)
c.4713_4722del	p.(Gly1572Metfs*23)	29	SNV	frameshift deletion	CBP	P15	novel	de novo	n/a	n/a	n/a	8	0	0	1	0	2	0	0	0	0	11	P	P (>12 points)
c.3044_3045del	p.(Arg1015Lysfs*3)	16	SNV	frameshift deletion	n/a	P16	novel	unknown	n/a	n/a	n/a	8	0	0	1	0	0	0	0	0	0	9	LP	VUS (0/1 point)
c.3205G>A	p.(Asp1069Asn)	17	SNV	missense substitution	BD	P17	known	unknown	LP*	n/a	n/a	0	0	2	1	0	0	0	1	1	1	6	LP	VUS (3 points)
n/a, not available, not applicable; SNV, single nucleotide variant; CNV, copy number variation; Protein location (affected domain): CBP, CBP/p300-type histone acetyltransferase domain (HAT), CREB, CREB-binding protein/p300, atypical RING domain, BD, Bromodomain-like superfamily, KIX., kinase-inducible domain (KID) interacting domain, Null, complete loss of protein, PHD, Histone acetyltransferase …

## Sheet: Table 2_odp recenzje
Table 2. Characteristics of 79 molecular variants identified in a group of 109 probands
Nucleotide change (HGVSc)	Amino acid change (HGVSp)	Reported status	ACMG/AMP and ACGS variant classification
			PVS1	PS1	PS2	PS3	PS4	PM1	PM2	PM3	PM4	PM5	PM6	PP1	PP2	PP3	PP4	Points	Verdict
c.166C>T	p.(Pro56Ser)	novel	0	0	0	0	1	1	1	0	0	0	0	0	0	0	1	4	VUS
c.441G>A	p.(Pro147=)/ p.?	known	2	0	0	0	1	0	1	0	0	0	0	0	0	0	4	8	LP
c.716G>T	p.(Gly239Val)	novel	0	0	0	0	1	4	1	0	0	2	0	0	0	2	1	11	P
c.744_765+66del	p.?	known	4	0	0	0	1	0	1	0	0	0	0	0	0	0	2	8	LP
c.828+5G>C	p.?	novel	0	0	0	0	1	2	1	0	0	0	0	0	0	2	1	7	LP
c.1594G>T	p.(Gly532Cys)	known	0	0	0	0	1	4	1	2	0	2	0	0	0	4	2	16	P
c.2083G>A	p.(Gly695Arg)	known	0	0	0	0	4	4	1	2	0	0	0	0	0	4	1	16	P
c.2151del	p.(Gly718Aspfs*29)	novel	8	0	0	0	1	0	1	0	0	0	0	0	0	0	4	14	P
c.2303G>A	p.(Gly768Glu)	novel	0	0	0	0	1	4	1	0	0	2	0	0	0	4	1	13	P
c.2524G>C	p.(Gly842Arg)	novel	0	0	0	0	1	4	1	0	0	0	0	0	0	3	1	10	P
c.2666G>T	p.(Gly889Val)	known	0	0	0	0	1	4	1	2	0	0	0	0	0	4	4	16	P
c.2684G>A	p.(Gly895Asp)	known	0	0	0	0	1	4	1	2	0	0	0	0	0	4	4	16	P
c.3416C>T	p.(Pro1139Leu)/ p.?	known	4	0	0	0	1	0	1	0	0	0	0	0	0	0	1	7	LP
c.4421T>C	p.(Leu1474Pro)	known	0	0	0	0	0	1	0	0	0	0	0	1	0	2	1	5	VUS
c.4523A>G	p.(Asn1508Ser)	known	0	0	0	0	0	1	1	0	0	0	0	0	0	1	1	4	VUS
c.81_86del	p.(Ile29_Leu30del)	known	0	0	0	0	1	0	1	0	1	0	0	0	0	0	2	5	VUS
c.93_94del	p.(Ser32Cysfs*28)	known	8	0	0	0	1	0	1	0	0	0	0	0	0	0	1	11	P
c.112G>C	p.(Gly38Arg)	novel	0	0	0	0	1	0	1	0	0	0	0	0	0	1	1	4	VUS
c.274G>T	p.(Gly92*)	known	8	0	0	0	1	0	1	2	0	0	0	0	0	0	2	14	P
c.1100G>T	p.(Gly367Val)/ p.?	known	4	0	0	0	1	0	1	0	0	0	0	0	0	0	1	7	LP
c.1323_1340del	p.(Pro444_Leu449del)	known	0	0	0	0	1	4	1	0	2	0	0	0	0	0	2	10	P
c.1325G>T	p.(Gly442Val)	novel	0	0	0	0	1	4	1	0	0	2	0	0	0	3	1	12	P
c.1396G>A	p.(Gly466Arg)	known	0	0	0	0	4	4	1	0	0	0	0	0	0	2	1	12	P
c.1579G>T	p.(Gly527Cys)	known	0	0	0	0	1	4	1	0	0	2	0	0	0	4	1	13	P
c.1598G>A	p.(Gly533Asp)	known	0	0	0	0	1	4	1	0	0	0	0	0	0	4	1	11	P
c.2286_2292delinsGGGACCAG	p.(Ala763Glyfs*25)	novel	8	0	0	0	1	0	1	0	0	0	0	0	0	0	1	11	P
c.3242_3243del	p.(Phe1081Trpfs*8)	novel	8	0	0	0	1	0	1	0	0	0	0	0	0	0	1	11	P
c.3307G>A	p.(Gly1103Arg)	known	0	0	0	0	1	4	1	2	0	2	0	0	0	4	2	16	P
c.3577+1G>A	p.?	known	4	0	0	0	1	0	1	0	0	0	0	0	0	0	1	7	LP
c.3734G>T	p.(Gly1245Val)	known	0	0	0	0	4	4	1	0	0	2	0	1	0	2	4	18	P
c.3743G>A	p.(Gly1248Glu)	known	0	0	0	0	4	4	1	0	0	0	0	1	0	3	1	14	P
c.4781_4807dup	p.(Ser1594_Leu1602dup)	known	0	0	0	0	1	2	1	0	2	2	0	0	0	0	1	9	LP
c.4921T>C	p.(Cys1641Arg)	known	0	0	0	0	1	4	1	0	0	0	0	0	0	4	4	14	P
c.5045G>A	p.(Arg1682Gln)	known	0	0	0	0	1	1	1	0	0	2	0	0	0	2	1	8	LP
c.458G>A	p.(Gly153Asp)	known	0	0	0	0	4	4	1	0	0	2	0	1	0	4	2	18	P
c.(780+1_781-1)_(1165+1_1166-1)del	p.?	known	8	0	0	0	1	0	1	0	0	0	0	0	0	0	4	14	P
c.781-2A>G	p.?	known	8	0	0	0	1	0	1	0	0	0	2	0	0	0	2	14	P
c.892-2A>G	p.?	known	4	0	0	0	1	0	1	0	0	0	0	0	0	0	2	8	LP
c.1001G>A	p.(Gly334Asp)	known	0	0	0	0	1	4	1	0	0	2	0	0	0	4	2	14	P
c.(1423+1_1424-1)_(1516+1_1517-1)del	p.?	novel	4	0	0	0	1	0	1	0	0	0	0	0	0	0	2	8	LP
c.1691dup	p.(Ser565Phefs*35)	novel	8	0	0	0	1	0	1	0	0	0	0	0	0	0	4	14	P
c.1780G>A	p.(Gly594Ser)	known	0	0	0	0	1	4	1	0	0	2	0	0	0	3	2	13	P
c.1871G>A	p.(Gly624Asp)	known	0	0	0	0	4	4	1	0	0	2	0	1	0	3	4	19	P
c.1931G>A	p.(Gly644Asp)	known	0	0	0	0	1	4	1	0	0	2	0	0	0	4	1	13	P
c.2105G>T	p.(Gly702Val)	known	0	0	0	0	1	4	1	0	0	2	0	0	0	4	1	13	P
c.2129G>A	p.(Gly710Glu)	known	0	0	0	0	1	4	1	0	0	0	0	0	0	4	1	11	P
c.2137G>C	p.(Gly713Arg)	novel	0	0	0	0	1	4	1	0	0	2	0	0	0	4	4	16	P
c.2315G>A	p.(Gly772Asp)	known	0	0	0	0	1	4	1	0	0	2	0	0	0	4	2	14	P
c.2350G>C	p.(Gly784Arg)	known	0	0	0	0	4	4	1	0	0	2	0	1	0	4	2	18	P
c.2395+5G>A	p.?	known	0	0	0	0	1	0	1	0	0	0	0	0	0	1	4	7	LP
c.2411_2428del	p.(Asn804_Pro809del)	known	0	0	0	0	1	4	1	0	2	0	0	0	0	0	1	9	LP
c.2414G>T	p.(Gly805Val)	known	0	0	0	0	2	4	1	0	0	2	0	0	0	4	2	15	P
c.2435C>T	p.(Pro812Leu)	novel	0	0	0	0	1	1	1	0	0	0	0	0	0	0	1	4	VUS
c.2510-8T>G	p.?	novel	0	0	0	0	1	0	1	0	0	0	0	0	0	2	2	6	LP
c.2537G>A	p.(Gly846Glu)	known	0	0	0	0	1	4	1	0	0	0	0	0	0	4	4	14	P
c.2623G>A	p.(Gly875Arg)	known	0	0	0	0	1	4	1	0	0	2	0	0	0	4	1	13	P
c.2633G>T	p.(Gly878Val)	known	0	0	0	0	1	4	1	0	0	2	0	0	0	4	4	16	P
c.2678-1G>A	p.?	known	8	0	0	0	1	0	1	0	0	0	0	0	0	0	4	14	P
c.2723G>A	p.(Gly908Glu)	known	0	0	0	0	2	4	1	0	0	2	0	0	0	4	2	15	P
c.2807delC	p.(Pro936Leufs*60)	novel	8	0	0	0	1	0	1	0	0	0	0	0	0	0	2	12	P
c.3107-4A>G	p.?	known	0	0	0	0	1	0	1	0	0	0	0	0	0	2	1	5	VUS
c.3178G>C	p.(Gly1060Arg)	novel	0	4	0	0	1	4	1	0	0	0	0	0	0	4	2	16	P
c.3311G>A	p.(Gly1104Asp)	known	0	0	0	0	1	4	1	0	0	2	0	0	0	4	4	16	P
c.3319G>A	p.(Gly1107Arg)	known	0	4	0	0	1	4	1	0	0	0	0	0	0	4	1	15	P
c.3399delA	p.(Gly1134Valfs*18)	known	8	0	0	0	2	0	1	0	0	0	0	0	0	0	4	15	P
c.3544G>A	p.(Gly1182Ser)	known	0	0	0	0	1	4	1	0	0	2	0	0	0	4	1	13	P
c.3587G>C	p.(Gly1196Ala)	novel	0	0	0	0	1	4	1	0	0	2	0	0	0	3	4	15	P
c.3604+1G>A	p.?	known	4	0	0	0	1	0	1	0	0	0	2	0	0	0	2	10	P
c.3627_3636del	p.(Leu1209Phefs*93)	novel	8	0	0	0	1	0	1	0	0	0	0	0	0	0	2	12	P
c.3631G>C	p.(Gly1211Arg)	known	0	0	0	0	1	4	1	0	0	2	0	0	0	4	1	13	P
c.3685G>A	p.(Gly1229Ser)	known	0	0	0	0	1	4	1	0	0	2	0	0	0	4	2	14	P
c.3695G>C	p.(Gly1232Ala)	known	0	0	0	0	1	4	1	0	0	2	0	0	0	4	1	13	P
c.3704G>T	p.(Gly1235Val)	known	0	0	0	0	1	4	1	0	0	2	0	0	0	4	4	16	P
c.3715C>G	p.(Pro1239Ala)	novel	0	0	0	0	1	1	1	0	0	0	0	0	0	0	1	4	VUS
c.3721G>A	p.(Gly1241Ser)	novel	0	0	0	0	1	4	1	0	0	2	0	0	0	4	1	13	P
c.3790+1G>A	p.?	known	8	0	0	0	1	0	1	0	0	0	0	0	0	0	2	12	P
c.4114G>T	p.(Gly1372*)	known	8	0	0	0	1	0	1	0	0	0	0	0	0	0	1	11	P
c.4528+6A>G	p.?	novel	0	0	0	0	1	0	1	0	0	0	0	0	0	2	2	6	LP
c.4822-16_4822-12del	p.?	novel	0	0	0	0	1	0	1	0	0	0	2	0	0	0	4	8	LP
n/a, not available, not applicable; SNV, single nucleotide variant; CNV, copy number variation; Protein location (domain): ANC, amino-terminal non-collagenous domain, CNC, carboxy-terminal non-collagenous domain, IC, intermediate collagenous domain, ICNCI, non-collagenous interruption in the intermediate collagenous domain, IC/ICNCI, located in intermediate collagenous domain and adjacent to a no…

## Sheet: Arkusz1
c.[​4963_4964insC];[=]	p.(Leu1655Profs*5)
c.[​3178A>T];[=]	p.(Lys1060*)
c.[​5029_5030insGG];[=]	p.(Glu1677Glyfs*68)
c.[(1216+1_1217-1)_*1del];[=]	p.?
c.[(3836+1_3837-1)_(4394+1_4395-1)del];[=]	p.?
c.[4133+2T>G];[=]	p.?
c.[289C>T];[=]	p.(Gln97)*
c.[-49_12del];[=]	p.? start loss
c.[1093_1096del];[=]	p.(His365Serfs*23)
c.[5837dup];[=]	p.(Pro1947Thrfs*19)
c.[7174G>A];[=]	p.(Ala2392Thr)
c.[5614A>G];[=]	p.(Met1872Val
c.[3832G>A];[=]	p.(Glu1278Lys)
c.[3401A>T];[=]	​p.(Asp1134Val)
c.[1094A>G];[=]	p.(His365Arg)
c.[​1942C>T];[=]	p.(Arg648*)
c.[4713_4722del];[=]	p.(Gly1572Metfs*23)
c.[2379+34del];[=]	p.?
c.[3811G>A];[=]	p.(Val1271Ile)
c.[3205G>A][=]	p.(Asp1069Asn)
